# Supplementary material for: Rifamycin O, An Alternative Anti-Mycobacterium abscessus Agent
Source: Molecules. 2020 Mar 31;25(7):1597. doi: 10.3390/molecules25071597 (PMC7181020; doi:10.3390/molecules25071597)
Supplement: Supplementary file 1 [file molecules-25-01597-s001.zip]

Archive with 1 entries (1 files):
- molecules-724462-SI.pptx
